# Supplementary material for: Suzuki–Miyaura Catalyst-Transfer Polycondensation of Triolborate-Type Carbazole Monomers
Source: Polymers (Basel). 2021 Nov 28;13(23):4168. doi: 10.3390/polym13234168 (PMC8659485; doi:10.3390/polym13234168)
Supplement: Supplementary file 1 [file polymers-13-04168-s001.zip]

Archive with 1 entries (1 files):
- polymers-1471072-supplementary.pdf
